# Supplementary material for: Tempo-spatial dynamics of physicochemical properties and microbial communities in high-temperature Daqu during the fermentation process
Source: Food Chem X. 2025 Jul 20;29:102815. doi: 10.1016/j.fochx.2025.102815 (PMC12305732; doi:10.1016/j.fochx.2025.102815)
Supplement: Supplementary material 2 — Topology parameters of co-occurrence networks. [file mmc2.xlsx]

## Sheet: S1
Table S1 Thirty-nine metabolic markers and their contents in HTD fermentation at different layers were identified (VIP>1)
Metabolites	VIP	D0CS	D0CX	D0CZ	D0DS	D0DX	D0DZ	D0WS	D0WX	D0WZ	D11B1	D11B2	D11B3	D11W1	D11W2	D11W3	D11Y1	D11Y2	D11Y3	D15B1	D15B2	D15B3	D15W1	D15W2	D15W3	D15Y1	D15Y2	D15Y3	D1CS	D1CX	D1CZ	D1DS	D1DX	D1DZ	D1WS	D1WX	D1WZ	D23B1	D23B2	D23B3	D23W1	D23W2	D23W3	D23Y1	D23Y2	D23Y3	D30B1	D30B2	D30B3
Isovaleric acid	2.25936	3.00686	3.53555	3.11468	3.79296	2.81022	3.15817	4.95585	6.53183	6.59855	15.1266	5.06199	6.28473	21.6865	23.9686	47.0884	4.94969	4.54422	5.85976	10.4538	6.59206	7.23475	23.343	25.2221	22.3756	6.73891	4.09489	6.92182	22.6764	9.54295	12.6946	20.8709	9.97941	25.8915	15.7886	8.83765	10.5187	8.43949	2.9791	9.37837	14.5504	24.7437	15.6225	6.36399	28.3632	18.4445	28.8936	11.9197	11.7981
Tetramethylpyrazine	2.2057	0.696411	0.674631	0.700665	0.845238	0.816522	0.843289	0.522172	0.247479	0.336624	3.45619	1.54271	1.48745	23.3862	18.4381	15.5745	0.771361	1.27316	3.34201	17.1355	3.66877	4.94537	90.1984	48.8865	78.5434	1.96387	1.70844	2.51121	5.18194	3.22428	10.9529	9.93785	16.9179	62.8345	4.29201	3.3825	15.5585	3.50591	11.1707	2.71737	98.6255	51.9037	74.633	4.2149	4.27028	3.67151	2.17099	2.03914	2.90359
2,3,5-Trimethylpyrazine	2.10417	0.206155	0.195607	0.239843	0.214156	0.197328	0.184944	0.177395	0.0612951	0.0876119	1.22697	0.472403	0.469223	5.77527	5.64832	8.00529	0.230124	0.386844	0.709274	3.28768	1.09289	1.71765	32.5625	17.0196	25.8774	1.20961	0.602512	1.05771	4.00475	1.45253	4.83132	5.91472	5.90664	34.001	2.77911	1.4303	5.70683	0.99806	2.7567	1.13826	21.2128	14.7673	13.3551	1.02705	2.40063	1.78866	2.0685	1.95014	1.11135
3,3-Dimethylacrylic acid	2.0742	0.0615078	0.0675372	0.0573248	0.0718432	0.0571224	0.0734759	0.0574219	0.0908444	0.101932	0.0576034	0.0295384	0.0271152	0.135251	0.135932	0.476466	0.0411298	0.0398796	0.0309504	0.0138348	0.00872471	0.0117394	0.0973124	0.211943	0.179686	0.0085314	0.0109892	0.0147725	0.127443	0.0659937	0.0575981	0.10397	0.0544437	0.0885697	0.0788288	0.065337	0.0491426	0.00962536	0.016519	0.00907782	0.108406	0.141423	0.099993	0.00768574	0.175335	0.0193365	0.186665	0.0841029	0.0537259
Ethyl transoleate	2.01656	0.221578	0.186256	0.166281	0.11163	0.149855	0.164832	0.233808	0.1874	0.202641	0.0219026	0.096927	0.0805241	0.121058	0.0727129	0.313346	0.0309592	0.0172698	0.0224248	0.0251001	0.0158627	0.0224189	0.607277	0.603199	1.16636	0.0251698	0.0363088	0.0194976	0.0436826	0.0489752	0.0624893	0.0644548	0.0516381	0.21614	0.0358836	0.0405112	0.0748643	0.0120255	0.0698598	0.0155854	0.395872	0.916823	0.557083	0.0227907	0.04996	0.0423396	0.0362055	0.0917314	0.0846239
Trans-2,3-dimethylacrylic acid	1.97542	0.0517629	0.0655098	0.0523205	0.0546928	0.0430448	0.0713744	0.055674	0.0960633	0.11048	0.0818383	0.0198074	0.0310361	0.361492	0.404457	0.794676	0.0487912	0.041994	0.0373589	0.0277336	0.0236572	0.0283197	0.0919727	0.115058	0.131969	0.0248445	0.0186559	0.0258059	0.0975766	0.0808615	0.0584438	0.0934755	0.0556001	0.0891992	0.0802558	0.0635568	0.0498774	0.0148647	0.0106446	0.0193304	0.0739003	0.467336	0.0941199	0.0161559	0.107548	0.083169	0.114167	0.0626841	0.0511195
Ethyl linoleate	1.97117	0.372333	0.295074	0.284526	0.110395	0.216906	0.245285	0.462181	0.337704	0.349792	0.0531592	0.331812	0.290494	0.235929	0.163791	0.71326	0.0999825	0.0587964	0.071648	0.0650154	0.0416131	0.0630075	0.959129	1.17989	2.07035	0.0602336	0.0980616	0.0427087	0.129639	0.134926	0.17466	0.2083	0.167086	0.622339	0.108995	0.127155	0.23459	0.0265739	0.110802	0.0259785	0.576922	1.33482	1.00101	0.0455313	0.0757775	0.0866877	0.0890389	0.175125	0.180405
Ethyl palmitate	1.95592	3.6656	2.93981	2.84842	1.38497	2.45351	2.91015	4.01987	2.88448	3.06682	0.302228	1.39059	1.32355	1.37292	1.00285	4.07417	0.646135	0.306842	0.452564	0.29927	0.171862	0.28922	5.72604	5.98856	11.3646	0.246327	0.425783	0.234383	0.902241	0.808979	1.11344	1.44337	0.924627	3.60431	0.656267	0.839641	1.48073	0.131134	0.79713	0.137804	3.42706	7.60032	5.97233	0.261692	0.552149	0.627033	0.396537	1.30004	0.926317
Ethyl hydride myristate	1.91477	0.13086	0.128551	0.100805	0.0581172	0.0930857	0.127565	0.159625	0.0827316	0.0872292	0.0152824	0.0546644	0.0457401	0.0733973	0.057015	0.194563	0.0324022	0.0148999	0.0247674	0.00108671	0.00076972	0.000969133	0.208054	0.281108	0.563582	0.00629777	0.0174737	0.0112498	0.0325211	0.0321111	0.0408834	0.0559044	0.0373429	0.12777	0.0252233	0.0305767	0.0508218	0.000690009	0.0281397	0.00572498	0.105379	0.426077	0.274759	0.00864816	0.0304455	0.0338306	0.00883829	0.0330169	0.0239194
Capric acid	1.77175	0.613215	0.504813	0.482153	0.233231	0.416038	0.491788	0.685703	0.51224	0.539257	0.0583415	0.26737	0.254726	0.263913	0.192086	0.789856	0.12377	0.0594104	0.0875149	0.0584336	0.0339692	0.0567843	1.10682	1.17665	2.26953	0.0469586	0.0815448	0.0459573	0.160676	0.146178	0.199781	0.253997	0.16458	0.639097	0.118121	0.151904	0.267521	0.0260285	0.154359	0.0266725	0.663998	1.48917	1.18317	0.0505071	0.106998	0.121139	0.0813464	0.258705	0.183797
Phenol	1.63713	0.399985	0.30641	0.340434	0.335537	0.30551	0.309546	0.444598	0.0465322	0.050501	0.379907	0.127208	0.183022	0.703228	0.636032	0.749705	0.109508	0.07221	0.124805	0.200773	0.166457	0.178533	3.34515	1.07077	1.59876	0.328391	0.17316	0.247555	0.356961	0.244557	0.264624	0.417933	0.241114	0.670187	0.265824	0.229521	0.227772	0.181718	0.333062	0.199693	0.399806	1.02298	0.41915	0.278441	0.803006	0.548355	0.30209	0.462781	0.290801
Phthalic dimethyl ether	1.59643	0.00485309	0.00589229	0.00562594	0.00486109	0.00483721	0.0348252	0.0566693	0.00200588	0.0016631	0.237482	0.0937685	0.114113	0.66168	0.63556	0.880008	0.0390745	0.0282996	0.0790771	0.0119629	0.0536566	0.00495442	0.640024	0.337252	0.832031	0.297122	0.102892	0.142595	0.00185917	0.00221956	0.01055	0.00520831	0.00992705	0.0301735	0.00158637	0.00202239	0.0124345	0.0882938	0.00685572	0.0737597	0.0196134	1.01623	0.0214878	0.105882	0.224774	0.243066	0.146396	0.246069	0.126684
2,6-Dimethylpyrazine	1.56145	0.170885	0.0977778	0.0823751	0.113387	0.0761565	0.123871	0.10533	0.0343092	0.0401982	0.566708	0.141556	0.287289	1.33257	1.31668	1.88499	0.0413776	0.0414762	0.149435	0.58339	0.279041	0.274126	5.06418	1.40011	2.89415	0.743258	0.39678	0.571032	0.0544134	0.0420893	0.0477479	0.0510631	0.0639283	0.805435	0.0519795	0.0435627	0.0512251	0.0427088	0.486264	0.0312212	0.908411	1.81638	0.582185	0.28071	1.11177	0.834827	0.871446	0.859236	0.403306
1-Octen-3-ol	1.45529	0.151264	0.160185	0.161165	0.0866155	0.100045	0.0842918	0.154793	0.0606321	0.0597545	0.0241126	0.035598	0.0687973	0.0344955	0.0708913	0.0640193	0.0241799	0.0404011	0.0154949	0.0210443	0.0332287	0.0155806	0.15777	0.044041	0.078001	0.0216577	0.0296356	0.0118154	0.0481432	0.0430323	0.0421574	0.045289	0.0403793	0.115048	0.0731699	0.0641251	0.0526463	0.0187451	0.0160611	0.0071981	0.21156	0.144489	0.0238913	0.0109192	0.00877757	0.00904051	0.0138153	0.0122407	0.00799537
Isoamyl acetic acid	1.45379	0.040954	0.0368834	0.0347377	0.0209468	0.0283656	0.0388955	0.0432102	0.0356139	0.0403088	0.0228892	0.0137037	0.0264745	0.0764897	0.117207	0.543667	0.0327103	0.0306159	0.0224994	0.00446281	0.00297555	0.00335642	0.0332295	0.110207	0.161875	0.0170233	0.0135523	0.0129277	0.0380564	0.0315118	0.0192856	0.0354676	0.0242267	0.0424299	0.0296026	0.0270242	0.0205067	0.00400456	0.00203496	0.0125268	0.022132	0.0769155	0.0127378	0.00771665	0.0994734	0.0773045	0.0173342	0.0633272	0.00813963
Phenylethyl alcohol	1.45084	3.81899	3.84277	4.47765	2.60216	2.68153	3.46021	4.04295	2.5285	2.79292	27.8347	16.4804	17.4247	28.9875	30.9379	48.3282	8.70894	6.16089	12.7955	4.71383	8.82651	5.67734	69.9784	20.1869	69.3635	31.8832	23.2957	28.0834	5.66353	5.08283	6.34379	8.24218	7.03163	22.5227	5.18448	4.30097	7.23204	4.75904	17.8033	8.68803	13.8905	34.4259	12.7957	15.7587	24.866	20.2084	7.52152	22.4324	4.5988
Ethyl isocaproate	1.43708	0.0943769	0.035639	0.113565	0.0503664	0.0532263	0.0670874	0.0603537	0.0246135	0.00950278	0.130618	0.107927	0.0896222	0.270756	0.325089	0.463685	0.026818	0.0532486	0.105723	0.0394057	0.0938037	0.0525805	0.0898404	0.11706	0.2998	0.205487	0.192057	0.190747	0.0241789	0.0180205	0.0295855	0.0319929	0.0249184	0.169413	0.0181257	0.0290446	0.0326197	0.044849	0.00583396	0.0243393	0.214	0.654443	0.0444173	0.0259288	0.105507	0.0591205	0.00761786	0.0750545	0.0492065
Lactic acid	1.4105	0	0	0	0	0	0	0	0	0	1.34015	2.10958	2.0484	1.1159	1.0548	1.01206	2.60745	2.9677	2.06575	1.94337	2.40623	2.11124	0.290036	0.66891	0.364024	1.47911	1.6269	1.59152	1.42827	1.59406	0.618336	1.20045	0.805242	0.381507	1.83359	1.70105	1.05006	1.62543	0.399255	1.68193	0.378447	0.216839	0.740604	1.01199	0.623899	0.73754	1.05356	0.401748	0.857715
Benzaldehyde	1.38685	0.587954	0.498274	0.735189	0.308159	0.284273	0.350711	0.517981	0.220375	0.208093	7.89627	17.0328	14.5161	2.95488	6.51178	1.56591	18.6743	10.0627	16.8118	30.8493	29.5422	25.9794	2.67725	4.80424	1.57513	20.408	13.6786	15.2634	1.98261	0.915872	1.34524	1.26175	1.37979	1.60488	1.90896	1.59977	1.52957	15.059	0.916848	7.70441	1.99508	1.63658	1.54652	7.1783	6.55754	7.61168	2.55352	1.36789	0.646964
2,5-Dimethylpyrazine	1.37029	0.298779	0.226267	0.48033	0.252469	0.398257	0.302497	0.305917	0.0692847	0.0138707	0.566708	0.0802149	0.27749	1.33257	3.30216	1.88499	0.158086	0.107533	0.213804	0.24191	0.329289	0.346944	22.1971	1.40011	6.14446	1.01803	0.580165	0.881586	0.465988	0.134676	0.429588	0.348439	0.443052	0.805435	0.24658	0.251556	0.3681	0.515717	0.464414	0.542641	1.42175	3.94532	0.582185	0.455742	1.90485	0.834827	0.871446	0.859236	0.403306
Citric acid	1.33336	0.0916504	0.0941464	0.0931132	0.0826136	0.0823642	0.082327	0.081493	0.0805971	0.0817639	0.010145	0	0	0	0	0	0	0	0	0	0	0	0.140111	0.0821653	0.0885573	0	0	0	0.00881851	0.0114185	0	0.00370533	0	0	0.0170546	0.0212571	0.0161103	0	0.0264279	0	0.0365036	0.101518	0.0544135	0	0	0	0	0.0568118	0
Phenylacetic acid ethylester	1.28028	1.28476	1.38605	1.44289	0.628028	0.796423	0.810159	1.54813	0.856713	0.81221	1.65639	2.73402	2.18092	1.98509	2.7105	4.13281	1.35504	1.20766	1.4729	0.778506	0.719233	0.7374	2.14133	0.715371	1.78127	1.62719	1.67904	1.91492	0.599994	0.490911	0.462845	0.741149	0.467358	1.65346	0.521755	0.529805	0.53664	0.0222615	0.597681	0.0317685	4.87936	6.19945	1.22651	0.404396	1.44076	1.06281	2.93902	2.45606	1.61941
2-Methyl-6-vinylpyrazine	1.26628	0.0279728	0.0457267	0.0541249	0.0463672	0.0427684	0.0434215	0.0169353	0.0136237	0.0166545	0.0926731	0.0269027	0.0324874	0.145179	0.145091	0.197954	0.00126713	0.00674505	0.0319289	0.0531145	0.0407952	0.0473593	0.537291	0.156261	0.34042	0.0805109	0.0788005	0.097966	0.0235903	0.0221068	0.0243403	0.0307173	0.0277929	0.0512658	0.023095	0.0238456	0.0245015	0.0134643	0.0403099	0.0169203	0.0996731	0.373647	0.061972	0.0396761	0.102635	0.0902162	0.0796039	0.0921253	0.0418729
2,3-Dimethylpyrazine	1.25288	0.241093	0.191058	0.207455	0.197706	0.203669	0.179593	0.133718	0.0653811	0.0723139	0.151995	0.0579932	0.223067	0.640474	0.618437	0.681413	0.0541782	0.0725807	0.147327	0.992577	0.275302	0.525875	2.88762	2.53091	2.61565	0.254726	0.116688	0.203845	0.115994	0.117127	0.236415	0.174971	0.323198	0.878964	0.112102	0.137862	0.261063	0.357089	0.879981	0.350232	4.46342	3.1672	2.22015	0.314163	0.467589	0.418379	0.390225	0.382368	0.258577
5-Methyl-2-phenyl-2-hexenal	1.24611	0.000450532	0.00153553	0.00223754	0.000922526	0.00265915	0.000234879	0.000800344	0.00038369	0.000101332	0.0410392	0.23224	0.237333	0.066239	0.0783191	0.0163676	0.20536	0.0805388	0.185647	0.633183	0.411256	0.571308	0.00641671	0.00426173	0.00655902	0.306386	0.243251	0.0115381	0.00667623	0.00404201	0.00746714	0.00691851	0.0149079	0.0117322	0.0068171	0.00594875	0.0186407	0.2186	0.00280295	0.115676	0.00359151	0.00417174	0.00212127	0.00532433	0.00797823	0.00701041	0.126279	0.00530129	0.00317138
3-Octanol	1.22589	0.261751	0.334266	0.400982	0.267711	0.252085	0.343745	0.196731	0.120267	0.122018	0.0635496	0.128055	0.0494236	0.0811867	0.081281	0.108	0.086361	0.0837267	0.0625173	0.0274755	0.0322023	0.0275836	0.0583552	0.0331075	0.0833186	0.0544484	0.0431687	0.0407502	0.0764449	0.0786801	0.0793061	0.102968	0.0802627	0.124688	0.0983214	0.0980843	0.0991536	0.0363322	0.00904357	0.0173431	4.3321	7.25358	0.085753	0.0258789	0.0492157	0.0245877	0.0512631	0.0229842	0.02212
α-Ketoglutaric acid	1.22086	0.0311567	0.0295271	0.0448007	0.0293952	0.0307226	0.0298996	0.0373601	0.00979533	0.0124004	0.269598	0.250715	0.313681	0.398079	0.497399	0.445308	0.603532	0.276745	0.353033	2.228	1.88614	2.24318	0.0975862	0.0909854	0.0622352	0.929229	0.570348	0.873422	0.163042	0.059046	0.100805	0.0849202	0.0688213	0.0315331	0.144801	0.157456	0.0732016	0.257034	0.06444	0.356096	0.142171	0.161622	0.0196446	0.0728592	0.0972402	0.111034	0.131677	0.028515	0.21495
Ethyl acetate	1.18622	18.0927	16.2556	16.5939	33.9196	27.5537	21.19	21.2301	141.593	138.664	30.1202	36.2374	21.0567	124.185	122.99	150.313	18.4789	35.9834	20.5166	2.13245	5.4136	4.64002	36.4929	45.2301	67.6751	6.00863	17.2724	23.2365	112.264	102.696	125.517	123.094	91.7432	71.3642	124.747	97.989	95.8348	37.6316	2.55076	74.054	40.533	88.7208	56.5447	37.3604	7.80657	7.79152	21.6392	11.5658	9.87373
Isobutyric acid	1.17669	0.0398194	0.20373	0.0405282	0.399802	0.160853	0.172609	0.0350273	0.305356	0.391233	0.947861	0.579719	1.52674	0.533858	0.574393	26.6778	1.3211	0.407342	0.863284	1.34134	0.969803	1.37981	1.06139	2.0839	0.813995	0.743892	0.599455	1.58024	3.36704	0.797638	0.456239	3.07631	0.331021	5.65613	1.12872	0.885255	0.17044	0.512272	0.364453	0.664704	0.525082	13.4755	1.30293	0.530397	0.49323	0.476708	8.08146	0.227443	0.307157
3-Octanone	1.15476	0.563915	0.601938	0.455373	0.337253	0.339235	0.31994	0.22632	0.277884	0.443033	0.155451	0.378107	0.0662747	0.301114	0.20808	0.264445	0.221412	0.12445	0.152297	0.0706653	0.1114	0.0862589	0.0349134	0.0328873	0.0580224	0.118977	0.103612	0.061041	0.237415	0.217418	0.156425	0.148868	0.147942	0.392717	0.293346	0.166662	0.19401	0.0440957	0.00627839	0.0293053	6.27404	9.00922	0.0523827	0.0267907	0.0397813	0.0382806	0.0479016	0.0245397	0.0186927
Ethyl ocanoate	1.124	0.462282	0.579056	0.720379	0.386679	0.384926	0.366793	1.1935	0.620226	0.701592	0.747815	1.18723	0.468264	1.12514	1.47345	2.20076	0.815861	0.790018	0.940997	0.169109	0.298355	0.202412	0.139439	0.214266	0.37616	0.388693	0.582424	0.437315	0.434192	0.412524	0.469154	0.537435	0.582611	0.909333	0.471974	0.484616	0.611454	0.154021	0.0238982	0.0700948	0.243944	0.868399	0.119461	0.108177	0.112933	0.0741637	0.28032	0.156498	0.178012
Phenylacetic acid	1.12116	0.00657367	0.00656589	0.00997175	0.00671713	0.00681737	0.0381093	0.0471135	0.187586	0.182716	0.159961	0.43374	0.290334	0.398899	0.474721	1.36926	0.479725	0.348172	0.425348	0.816782	0.537034	0.597542	0.709344	0.753362	0.61339	0.434244	0.38141	0.270348	0.278497	0.193879	0.0381448	0.140188	0.0245931	0.0769764	0.15513	0.210436	0.0518301	0.572241	0.169205	0.560113	0.485882	0.727065	0.747918	0.346696	0.477908	0.684224	0.266866	0.208592	0.102603
Glu	1.10801	1.15776	1.12925	1.13158	1.27199	1.20921	1.29956	1.21862	1.28313	1.19473	8.17971	6.84324	6.32119	8.96075	8.71718	7.11105	6.61861	4.33471	6.96816	5.65977	4.27483	6.02768	17.4825	10.6831	12.4604	5.12253	6.4797	6.26893	5.88109	6.78376	7.92201	6.4156	8.64679	9.56422	5.67459	5.70074	9.2616	2.00179	8.10673	2.92015	8.62811	11.9895	8.8833	5.28071	7.54695	7.85046	7.92912	10.3296	5.16792
5-Methyl-3-heptanone	1.07992	0.0522769	0.0957717	0.2358	0.0509604	0.163064	0.0330323	0.0809068	0.109364	0.0326469	0.0123046	0.0356122	0.0315401	0.119775	0.0691131	0.135363	0.0260732	0.0133808	0.0506151	0.0089136	0.017672	0.0122982	0.00790108	0.021656	0.0673258	0.0189039	0.0453987	0.0344983	0.0166134	0.0626668	0.123959	0.160742	0.153474	0.361591	0.0953102	0.0719862	0.169824	0.0529304	0.00293576	0.0279168	4.8423	6.93527	0.00716768	0.0518667	0.00774592	0.0408305	0.0479882	0.122332	0.116644
2,3-Dimethyl-5-ethylpyrazine	1.07658	0.00402412	0.00352729	0.0040748	0.0283367	0.0157245	0.0147134	0.00296889	0.00469043	0.00161138	0.0488006	0.0383257	0.0457263	0.300525	0.348193	0.571304	0.0213142	0.0233868	0.0317725	0.122341	0.0324372	0.0569697	7.78504	0.475119	1.12324	0.0316416	0.0103781	0.0217171	0.0383955	0.0335153	1.06265	0.0583186	1.74196	15.281	0.0367717	0.0392628	1.58179	0.0385384	0.0951399	0.035495	13.1521	0.875076	18.3578	0.0230157	0.0225098	0.023227	0.017599	0.0206081	0.0664144
Ethylisovalerate	1.05814	0.649575	0.822791	0.864613	0.393008	0.505874	0.341295	0.735635	0.350408	0.327389	1.76911	1.23239	0.883309	1.73458	2.15685	3.98469	0.415278	1.38524	0.832816	0.256298	0.592616	0.22715	0.759372	0.38225	0.957942	1.59477	2.12581	2.2716	0.412946	0.157882	0.418251	0.474842	0.414916	1.72332	0.328679	0.213206	0.566926	0.127324	0.054136	0.0625426	1.06743	2.89817	0.123876	0.0549915	0.360163	0.263731	0.712191	0.285917	0.320513
Caproic acid	1.05167	2.6813	3.09375	3.15102	1.93743	2.10859	2.45309	2.716	3.11889	3.97666	0.942541	1.56224	2.49238	0.244375	0.268594	0.476353	2.97133	3.13354	3.00175	3.39405	2.88013	2.72998	0.0253917	0.101943	0.095068	2.22775	2.16958	2.02158	4.23993	3.11647	2.45729	3.46811	2.56162	1.76775	3.67095	3.35353	2.22798	1.94751	0.213949	1.22932	0.0452369	0.156277	0.0507921	1.06429	0.0970763	0.0767771	0.0702284	0.0386017	0.036201
Benzyl alcohol	1.04216	0.156961	0.138327	0.144023	0.0997631	0.124106	0.102407	0.143119	0.0722252	0.0835271	1.17822	0.853845	0.794375	1.68845	1.68711	2.06146	0.233145	0.174514	0.748512	0.0435785	0.565804	0.477153	0.881293	2.5819	2.98696	1.66983	1.49067	1.86269	0.109011	0.11591	0.0830249	0.128442	0.0903724	0.163157	0.100403	0.0692263	0.0820358	0.88064	0.634218	0.713693	0.910877	1.60982	1.0071	1.34695	1.49104	1.33163	0.288037	0.577844	0.215047
Glycerol	1.03661	0.0735916	0.0755915	0.0751676	0.0788362	0.0803793	0.0811631	0.0765342	0.0753903	0.0766675	0.201688	0.309139	0.264202	0.278705	0.181537	0.18088	0.293375	0.263176	0.263425	0.268283	0.258971	0.289397	0.118139	0.163408	0.14219	0.199283	0.240574	0.242035	0.12032	0.131419	0.11003	0.106765	0.122669	0.0858201	0.132044	0.148635	0.128391	0.175317	0.16887	0.188515	0.143439	0.164369	0.147154	0.167373	0.116905	0.153748	0.160279	0.182619	0.152103
[truncated: 42 more columns]

## Sheet: S2
Table S2 Topology parameters of co-occurrence networks
Topological parameter	Stage Ⅰ				Stage II
	Upper layer Daqu	Middle layer Daqu	Lower layer Daqu		Upper layer Daqu	Middle layer Daqu	Lower layer Daqu
Number of nodes	71	93	63		37	53	38
Number of edges	207	549	250		46	106	37
Positive correlation number	164	486	214		41	104	32
Negative correlation number	43	63	36		5	2	5
Positive correlation ratio	0.7923	0.8852	0.856		0.8913	0.9811	0.8649
Negative correlation ratio	0.2077	0.1148	0.144		0.1087	0.0189	0.1351
Average degree	5.831	11.8065	7.9365		2.4865	4	1.9474
Average weighted degree	4.5996	9.5427	6.2995		1.9904	3.1645	1.4668
Average path length	2.5421	2.2995	2.1511		1.4249	1.8045	2.5358
Clustering coefficient	0.5129	0.5775	0.502		0.5435	0.6337	0.1017
Degree centralization	0.1642	0.2799	0.1343		0.1619	0.1599	0.0871
Modularity	0.4356	0.4233	0.459		0.6718	0.6227	0.6602
